# Supplementary material for: Exploring the Utility of Recombinant Snake Venom Serine Protease Toxins as Immunogens for Generating Experimental Snakebite Antivenoms
Source: Toxins (Basel). 2022 Jun 29;14(7):443. doi: 10.3390/toxins14070443 (PMC9319908; doi:10.3390/toxins14070443)
Supplement: Supplementary file 1 [file toxins-14-00443-s001.zip]

Archive with 1 entries (1 files):
- toxins-1739838-supplementary.pdf
